# Supplementary material for: Toxicity and Sublethal Effect of Farnesyl Acetate on Diamondback Moth, Plutella xylostella (L.) (Lepidoptera: Plutellidae)
Source: Insects. 2021 Jan 27;12(2):109. doi: 10.3390/insects12020109 (PMC7910910; doi:10.3390/insects12020109)
Supplement: Supplementary file 1 [file insects-12-00109-s001.xlsx]

## Sheet: mortality data
Mortality data in bioassay experiment
1)Farnesyl acetate
		Number of living larvae
Replicates	Control	12.5 mg/L	25 mg/L	50 mg/L	100 mg/L
1	10	8	8	5	3
2	9	9	7	5	3
3	9	8	7	3	4
2) Farnesyl bromide
		Number of living larvae
Replicates	Control	12.5 mg/L	25 mg/L	50 mg/L	100 mg/L
1	10	10	10	9	9
2	10	10	10	9	9
3	10	10	9	9	9
3) Farnesyl chloride
		Number of living larvae
Replicates	Control	12.5 mg/L	25 mg/L	50 mg/L	100 mg/L
1	10	10	10	10	10
2	10	10	10	10	9
3	10	10	10	10	10
4)Farnesyl acetone
		Number of living larvae
Replicates	Control	12.5 mg/L	25 mg/L	50 mg/L	100 mg/L
1	10	10	10	9	7
2	10	10	10	8	7
3	10	10	10	9	7
5) Hexahydrofarnesyl acetone
		Number of living larvae
Replicates	Control	12.5 mg/L	25 mg/L	50 mg/L	100 mg/L
1	10	10	9	9	9
2	10	10	9	9	8
3	10	10	9	9	9

## Sheet: percent mortality
Percent larval mortality
	Abbott formula=		(X-Y)/X*100
		X= percent living in control
		Y= percent living in treated
1)Farnesyl acetate
	X		Y				Corrected (X-Y)/X*100
Replicates X	Control	12.5 mg/L	25mg/L	50mg/L	100mg/L	Replicates	12.5	25	50	100
1	100	80	80	50	30	1	20	20	50	70
2	90	90	70	50	30	2	0	23	45	67
3	90	80	70	30	40	3	12	23	67	56
mean	93.3					mean	10.6667	22	54	64.3333
percent mortality for control:100-93.3=6.7						SE	5.81	1	6.66	4.26
2)Farnesyl bromide
	X		Y				Corrected (X-Y)/X*100
Replicates X	Control	12.5 mg/L	25mg/L	50mg/L	100mg/L	Replicates	12.5	25	50	100
1	100	100	100	90	90	1	0	0	10	10
2	100	100	100	90	90	2	0	0	10	10
3	100	100	90	90	90	3	0	10	10	10
mean	100					mean	0	3.33	10	10
percent mortality for control: 0						SE		3.33	0	0
3)Farnesyl chloride
	X		Y				Corrected (X-Y)/X*100
Replicates X	Control	12.5 mg/L	25mg/L	50mg/L	100mg/L	Replicates	12.5	25	50	100
1	100	100	100	100	100	1	0	0	0	0
2	100	100	100	100	90	2	0	0	0	10
3	100	100	100	100	100	3	0	0	0	0
mean	100					mean	0	0	0	3.33333
percent mortality for control: 0						SE	0	0	0	3.33
4)Farnesyl acetone
	X		Y				Corrected (X-Y)/X*100
Replicates X	Control	12.5 mg/L	25mg/L	50mg/L	100mg/L	Replicates	12.5	25	50	100
1	100	100	100	90	70	1	0	0	10	30
2	100	100	100	80	70	2	0	0	20	30
3	100	100	100	90	70	3	0	0	10	30
mean	100					mean	0	0	13.3333	30
percent mortality for control: 0						SE	0	0	3.33	0
5)Hexahydrofarnesyl acetone
	X		Y				Corrected (X-Y)/X*100
Replicates X	Control	12.5 mg/L	25mg/L	50mg/L	100mg/L	Replicates	12.5	25	50	100
1	100	100	90	90	90	1	0	10	10	10
2	100	100	90	90	80	2	0	10	10	20
3	100	100	90	90	90	3	0	10	10	10
mean	100					mean	0	10	10	13.3333
percent mortality for control: 0						SE	0	0	0	3.33
